# Supplementary material for: Functional and Molecular Characterization of the Role of CTCF in Human Embryonic Stem Cell Biology
Source: PLoS One. 2012 Aug 3;7(8):e42424. doi: 10.1371/journal.pone.0042424 (PMC3411781; doi:10.1371/journal.pone.0042424)
Supplement: Table S1 — Primer sequences for ChIP-qPCR and RT-qpCR experiments. (XLSX) [file pone.0042424.s010.xlsx]

## Sheet: Sheet1
Table S1
ChIP qPCR primers	FORWARD	REVERSE
NANOG locus (-151)	CTGCGCTGGTGAGCATATAGTATT	TAAAAAATGTGGCCCCTGAAGA
NANOG locus (-146)	GCTCATGCTGCCATTTGAAAG	TGTTGGGATTACAGGCGTGA
NANOG locus (-112)	ACCACAACACAGAAATTGCTCAA	AGGAAACAGATGGCAGAAACTGA
NANOG locus (+17)	CACCCCCCTCTAGTGGTCTACC	AACAGTTGGGAGATTGGTGAGC
NANOG locus Negative control	GGCCTCTCAAATCTCCTCCG	GGAGTAAAGCTTCCGATAGAG
cMYC distal	GGGCACACTTACTTTACTTTCG	CCAATCGCTATGCTGGATTT
cMYC proximal	GGAGATCCGGAGCGAATAG	GGGCAAAGTTTCGTGGATG
CMYC negative control	CCTACCCTCTCAACGACAGC	CGTCGAGGAGAGCAGAGAAT
SOX2	GAAAAGCGAATCTACCAGCAGG	CTGGTTTCAGGGATGTGGCT
SOX2 Negative control	GCAGGTTGACACCGTTGGTAA	TGGAAAGTTGGGATCGAACAA
LIN28 (+6kb)	GGGCTTACCTTTGGGCAGAC	GAGTTCTCCACCAGATGGCG
LIN28 Negative control	TTCCCTCATTCCTGAACTGCA	GGGTCACCAAAGCCCAAAG
RT qPCR primers	FORWARD	REVERSE
NANOG	CAGAAGGCCTCAGCACCTAC	ATTGTTCCAGGTCTGGTTGC
POU5F1 (OCT4)	GGCTCTCCCATGCATTCAAAC	CCAAAAACCCTGGCACAAACT
CTCF	CCCACGAGAAGCCATTCAAG	GCTGGCATAACTGCACAAAC
KLF4	GCACACCTGCGAACCCACACAG	GGTCCGACCTGGAAAATGCT
SOX2	ACAGCAAATGACAGCTGCAAA	TCGGCATCGCGGTTTTT
DPPA3	TCTGTAGGAGCAGTCCT	GATTCCTTCGTACGAACTCCGCCGAGTAA
ID3	CTGGACGACATGAACCACTG	GTAGTCGATGACGCGCTGTA
GDF3	AGACTTATGCTACGTAAAGGAGCT	CTTTGATGGCAGACAGGTTAAAGTA
LIN28	GAAGCGCAGATCAAAAGGAG	GTAGGGCTGTGGATTTCT
TERT	AACCTTCCTCAGCTATGCCC	GTTTGCGACGCATGTTCCTC
CDX2	GGCAGCCAAGTGAAAACCAG	GGTGATGTAGCGACTGTAGTG
GAPDH	GGCCTCCAAGGAGTAAGACC	AGGGGTCTACATGGCAACTG
